# Supplementary material for: Distance-Based Functional Diversity Measures and Their Decomposition: A Framework Based on Hill Numbers
Source: PLoS One. 2014 Jul 7;9(7):e100014. doi: 10.1371/journal.pone.0100014 (PMC4085071; doi:10.1371/journal.pone.0100014)
Supplement: Appendix S6 — Distance matrices used in Example 1 and Example 3. (XLSX) [file pone.0100014.s006.xlsx]

## Sheet: Example 1
Matrix I in Example 1
Species	1	2	3	4	5	6	7	8	9	10	11	12	13	14	15	16	17	18	19	20	21	22	23	24	25	26	27	28
1	0	0.798636	0.317194	0.418939	0.430178	0.210301	0.644196	0.377964	0.596084	0.439525	0.524563	0.744915	0.752322	0.563794	0.745755	0.335581	0.786628	0.771283	0.462206	0.466678	0.445686	0.364231	0.365118	0.335807	0.266874	0.269284	0.512687	0.206635
2	0.798636	0	0.771795	0.346169	0.235458	0.495116	0.315742	0.482478	0.639439	0.239784	0.626479	0.546822	0.422949	0.683375	0.327375	0.435883	0.826408	0.354088	0.62034	0.492307	0.345891	0.636618	0.481581	0.55528	0.318813	0.569772	0.0696763	0.558126
3	0.317194	0.771795	0	0.348767	0.49766	0.63842	0.35674	0.750149	0.928395	0.517044	0.737052	0.674543	0.742159	0.661599	0.354069	0.25822	0.527695	0.719792	0.805749	0.387877	0.414756	0.801611	0.259429	0.512026	0.665145	0.66165	0.453501	0.495644
4	0.418939	0.346169	0.348767	0	0.634018	0.531594	0.492597	0.526573	0.520807	0.711899	0.689021	0.681008	0.597071	0.625624	0.730328	0.524911	0.554062	0.436309	0.591766	0.242942	0.539717	0.306056	0.357344	0.75634	0.538123	0.68281	0.505412	0.27933
5	0.430178	0.235458	0.49766	0.634018	0	0.590217	0.538445	0.376828	0.709861	0.225088	0.679857	0.733801	0.492535	0.539941	0.550256	0.290901	0.502583	0.296794	0.668283	0.278119	0.458311	0.684756	0.68403	0.704729	0.611369	0.482415	0.664349	0.7425
6	0.210301	0.495116	0.63842	0.531594	0.590217	0	0.845607	0.437347	0.536817	0.359102	0.411906	0.530184	0.813431	0.509007	0.614251	0.435729	0.296535	0.61852	0.473175	0.449537	0.424533	0.437458	0.588643	0.527653	0.623682	0.262132	0.480911	0.376777
7	0.644196	0.315742	0.35674	0.492597	0.538445	0.845607	0	0.577081	0.409679	0.521012	0.445148	0.433311	0.476203	0.742521	0.366143	0.31361	0.424814	0.39035	0.363385	0.484509	0.512931	0.429352	0.378939	0.547527	0.563554	0.581265	0.63458	0.711385
8	0.377964	0.482478	0.750149	0.526573	0.376828	0.437347	0.577081	0	0.288561	0.585103	0.53635	0.481189	0.334948	0.289562	0.765426	0.396627	0.250858	0.378327	0.463363	0.538436	0.38149	0.250965	0.306113	0.690526	0.271725	0.396633	0.277144	0.407586
9	0.596084	0.639439	0.928395	0.520807	0.709861	0.536817	0.409679	0.288561	0	0.745991	0.596193	0.388435	0.364455	0.232862	0.726757	0.449496	0.422891	0.46695	0.539426	0.349817	0.523902	0.265489	0.308806	0.192152	0.430484	0.391178	0.739113	0.619093
10	0.439525	0.239784	0.517044	0.711899	0.225088	0.359102	0.521012	0.585103	0.745991	0	0.251027	0.385321	0.753692	0.640287	0.584834	0.780213	0.439166	0.457733	0.432324	0.299783	0.504666	0.145417	0.284166	0.542889	0.460925	0.660624	0.204333	0.408766
11	0.524563	0.626479	0.737052	0.689021	0.679857	0.411906	0.445148	0.53635	0.596193	0.251027	0	0.675157	0.721876	0.592219	0.585542	0.367865	0.606741	0.320891	0.690189	0.727189	0.704153	0.544446	0.629318	0.654764	0.787287	0.724635	0.428294	0.636809
12	0.744915	0.546822	0.674543	0.681008	0.733801	0.530184	0.433311	0.481189	0.388435	0.385321	0.675157	0	0.347415	0.417652	0.25396	0.599744	0.389766	0.776086	0.454571	0.341675	0.315999	0.172933	0.254677	0.649224	0.468643	0.658656	0.352486	0.54075
13	0.752322	0.422949	0.742159	0.597071	0.492535	0.813431	0.476203	0.334948	0.364455	0.753692	0.721876	0.347415	0	0.632964	0.708998	0.479071	0.236362	0.230014	0.669066	0.545538	0.549273	0.598663	0.707867	0.635856	0.402912	0.530247	0.305433	0.445735
14	0.563794	0.683375	0.661599	0.625624	0.539941	0.509007	0.742521	0.289562	0.232862	0.640287	0.592219	0.417652	0.632964	0	0.691588	0.419611	0.487367	0.575991	0.31607	0.419298	0.48707	0.367854	0.665683	0.208211	0.353366	0.842195	0.480076	0.246846
15	0.745755	0.327375	0.354069	0.730328	0.550256	0.614251	0.366143	0.765426	0.726757	0.584834	0.585542	0.25396	0.708998	0.691588	0	0.184892	0.510922	0.537535	0.622628	0.44305	0.23986	0.448863	0.341362	0.702576	0.554719	0.696734	0.308677	0.50972
16	0.335581	0.435883	0.25822	0.524911	0.290901	0.435729	0.31361	0.396627	0.449496	0.780213	0.367865	0.599744	0.479071	0.419611	0.184892	0	0.432018	0.542775	0.485569	0.477448	0.45036	0.742593	0.391144	0.379249	0.585773	0.505494	0.164176	0.723755
17	0.786628	0.826408	0.527695	0.554062	0.502583	0.296535	0.424814	0.250858	0.422891	0.439166	0.606741	0.389766	0.236362	0.487367	0.510922	0.432018	0	0.662223	0.552326	0.535231	0.306344	0.227174	0.593219	0.417488	0.438087	0.410451	0.336355	0.685913
18	0.771283	0.354088	0.719792	0.436309	0.296794	0.61852	0.39035	0.378327	0.46695	0.457733	0.320891	0.776086	0.230014	0.575991	0.537535	0.542775	0.662223	0	0.439748	0.443522	0.331022	0.27028	0.498218	0.554584	0.475421	0.267307	0.457813	0.512393
19	0.462206	0.62034	0.805749	0.591766	0.668283	0.473175	0.363385	0.463363	0.539426	0.432324	0.690189	0.454571	0.669066	0.31607	0.622628	0.485569	0.552326	0.439748	0	0.416221	0.487321	0.72453	0.49655	0.575964	0.502796	0.44259	0.391146	0.690898
20	0.466678	0.492307	0.387877	0.242942	0.278119	0.449537	0.484509	0.538436	0.349817	0.299783	0.727189	0.341675	0.545538	0.419298	0.44305	0.477448	0.535231	0.443522	0.416221	0	0.280672	0.444058	0.553725	0.570588	0.504122	0.814709	0.427947	0.496821
21	0.445686	0.345891	0.414756	0.539717	0.458311	0.424533	0.512931	0.38149	0.523902	0.504666	0.704153	0.315999	0.549273	0.48707	0.23986	0.45036	0.306344	0.331022	0.487321	0.280672	0	0.490781	0.675044	0.619187	0.377764	0.523467	0.867564	0.673578
22	0.364231	0.636618	0.801611	0.306056	0.684756	0.437458	0.429352	0.250965	0.265489	0.145417	0.544446	0.172933	0.598663	0.367854	0.448863	0.742593	0.227174	0.27028	0.72453	0.444058	0.490781	0	0.450683	0.489218	0.569391	0.306372	0.477615	0.146242
23	0.365118	0.481581	0.259429	0.357344	0.68403	0.588643	0.378939	0.306113	0.308806	0.284166	0.629318	0.254677	0.707867	0.665683	0.341362	0.391144	0.593219	0.498218	0.49655	0.553725	0.675044	0.450683	0	0.763902	0.863707	0.416771	0.595523	0.282144
24	0.335807	0.55528	0.512026	0.75634	0.704729	0.527653	0.547527	0.690526	0.192152	0.542889	0.654764	0.649224	0.635856	0.208211	0.702576	0.379249	0.417488	0.554584	0.575964	0.570588	0.619187	0.489218	0.763902	0	0.726177	0.559261	0.494417	0.543514
25	0.266874	0.318813	0.665145	0.538123	0.611369	0.623682	0.563554	0.271725	0.430484	0.460925	0.787287	0.468643	0.402912	0.353366	0.554719	0.585773	0.438087	0.475421	0.502796	0.504122	0.377764	0.569391	0.863707	0.726177	0	0.781072	0.578598	0.538404
26	0.269284	0.569772	0.66165	0.68281	0.482415	0.262132	0.581265	0.396633	0.391178	0.660624	0.724635	0.658656	0.530247	0.842195	0.696734	0.505494	0.410451	0.267307	0.44259	0.814709	0.523467	0.306372	0.416771	0.559261	0.781072	0	0.697202	0.577145
27	0.512687	0.0696763	0.453501	0.505412	0.664349	0.480911	0.63458	0.277144	0.739113	0.204333	0.428294	0.352486	0.305433	0.480076	0.308677	0.164176	0.336355	0.457813	0.391146	0.427947	0.867564	0.477615	0.595523	0.494417	0.578598	0.697202	0	0.875178
28	0.206635	0.558126	0.495644	0.27933	0.7425	0.376777	0.711385	0.407586	0.619093	0.408766	0.636809	0.54075	0.445735	0.246846	0.50972	0.723755	0.685913	0.512393	0.690898	0.496821	0.673578	0.146242	0.282144	0.543514	0.538404	0.577145	0.875178	0
Matrix II in Example 1
Species	1	2	3	4	5	6	7	8	9	10	11	12	13	14	15	16	17	18	19	20	21	22	23	24	25	26	27	28
1	0	0.173562	0.0513919	0.192114	0.0665673	0.0619566	0.120903	0.0899613	0.199933	0.101188	0.165366	0.107633	0.130261	0.0844967	0.0444901	0.0619046	0.00609396	0.0928819	0.0238614	0.150545	0.963785	0.951437	0.902843	0.943589	0.861765	0.843972	0.833687	0.918628
2	0.173562	0	0.0431304	0.166229	0.130742	0.102061	0.117668	0.184809	0.171801	0.158923	0.105083	0.108666	0.0773799	0.175473	0.189546	0.0951793	0.179867	0.164378	0.135961	0.0471085	0.912755	0.936248	0.976534	0.842888	0.995335	0.885794	0.99423	0.83857
3	0.0513919	0.0431304	0	0.170982	0.115667	0.0331188	0.0311013	0.0852622	0.0510072	0.179331	0.109951	0.0924648	0.157121	0.0349612	0.0764914	0.143455	0.130958	0.183908	0.012748	0.144981	0.933891	0.885426	0.912775	0.951737	0.924876	0.989953	0.960768	0.945739
4	0.192114	0.166229	0.170982	0	0.185139	0.0425171	0.182927	0.115642	0.0348352	0.0306044	0.150102	0.149344	0.0874382	0.175133	0.0523637	0.15129	0.0927665	0.113604	0.0392141	0.190856	0.985274	0.879892	0.96111	0.945358	0.962352	0.830348	0.802786	0.891291
5	0.0665673	0.130742	0.115667	0.185139	0	0.145833	0.000584889	0.107189	0.0289217	0.057577	0.197841	0.181379	0.0198276	0.00485409	0.0633749	0.0661667	0.159824	0.0947488	0.0393987	0.0290878	0.834421	0.929763	0.87093	0.856599	0.86758	0.915149	0.949395	0.853545
6	0.0619566	0.102061	0.0331188	0.0425171	0.145833	0	0.169274	0.0704692	0.124055	0.0156867	0.179892	0.132846	0.120198	0.00747689	0.114118	0.0305185	0.0948522	0.055806	0.0840947	0.0599495	0.976354	0.841426	0.958728	0.859038	0.960874	0.937937	0.855089	0.857349
7	0.120903	0.117668	0.0311013	0.182927	0.000584889	0.169274	0	0.0309442	0.0460081	0.135618	0.161988	0.0977028	0.149272	0.198854	0.0559596	0.0179349	0.027532	0.0841846	0.0521199	0.191763	0.957003	0.870659	0.873198	0.892143	0.916509	0.997962	0.871407	0.882473
8	0.0899613	0.184809	0.0852622	0.115642	0.107189	0.0704692	0.0309442	0	0.0480511	0.120654	0.163358	0.0802879	0.154385	0.0489675	0.181725	0.124482	0.0422006	0.0979897	0.0148708	0.110555	0.962585	0.987001	0.82038	0.805092	0.911729	0.934097	0.848833	0.80255
9	0.199933	0.171801	0.0510072	0.0348352	0.0289217	0.124055	0.0460081	0.0480511	0	0.143161	0.0304159	0.166529	0.151255	0.0387438	0.172334	0.00130585	0.10411	0.199452	0.156753	0.072756	0.110264	0.173468	0.130372	0.187735	0.120179	0.135524	0.121233	0.104157
10	0.101188	0.158923	0.179331	0.0306044	0.057577	0.0156867	0.135618	0.120654	0.143161	0	0.189204	0.0906977	0.11183	0.102664	0.021495	0.190675	0.14694	0.186078	0.138093	0.121704	0.0434265	0.166828	0.0653468	0.144353	0.156071	0.129719	0.0988824	0.109736
11	0.165366	0.105083	0.109951	0.150102	0.197841	0.179892	0.161988	0.163358	0.0304159	0.189204	0	0.0982217	0.170266	0.155414	0.109275	0.0983769	0.07199	0.0472412	0.18842	0.119015	0.0653944	0.189385	0.0457122	0.061364	0.194111	0.156683	0.0426825	0.0432495
12	0.107633	0.108666	0.0924648	0.149344	0.181379	0.132846	0.0977028	0.0802879	0.166529	0.0906977	0.0982217	0	0.0320006	0.119754	0.184334	0.0574316	0.0470053	0.0816177	0.0688293	0.0281441	0.171246	0.133688	0.166949	0.134888	0.180662	0.0325646	0.123783	0.193239
13	0.130261	0.0773799	0.157121	0.0874382	0.0198276	0.120198	0.149272	0.154385	0.151255	0.11183	0.170266	0.0320006	0	0.111593	0.124843	0.0623529	0.0333751	0.161158	0.0439314	0.0974634	0.0526144	0.056657	0.188345	0.060943	0.170664	0.12427	0.184308	0.0720062
14	0.0844967	0.175473	0.0349612	0.175133	0.00485409	0.00747689	0.198854	0.0489675	0.0387438	0.102664	0.155414	0.119754	0.111593	0	0.169968	0.129174	0.11478	0.0176627	0.151357	0.123807	0.142796	0.135283	0.00408091	0.0740651	0.148462	0.0647563	0.0290008	0.10852
15	0.0444901	0.189546	0.0764914	0.0523637	0.0633749	0.114118	0.0559596	0.181725	0.172334	0.021495	0.109275	0.184334	0.124843	0.169968	0	0.144146	0.167569	0.18612	0.0190822	0.164444	0.120476	0.113592	0.0708026	0.00585474	0.0617259	0.0188867	0.0306678	0.0669717
16	0.0619046	0.0951793	0.143455	0.15129	0.0661667	0.0305185	0.0179349	0.124482	0.00130585	0.190675	0.0983769	0.0574316	0.0623529	0.129174	0.144146	0	0.00564634	0.0768836	0.159551	0.163536	0.150702	0.103802	0.0830918	0.185697	0.0217472	0.156389	0.146477	0.0943019
17	0.00609396	0.179867	0.130958	0.0927665	0.159824	0.0948522	0.027532	0.0422006	0.10411	0.14694	0.07199	0.0470053	0.0333751	0.11478	0.167569	0.00564634	0	0.132582	0.165262	0.144187	0.0119526	0.0326867	0.093332	0.19396	0.0561584	0.0533345	0.0665678	0.180475
18	0.0928819	0.164378	0.183908	0.113604	0.0947488	0.055806	0.0841846	0.0979897	0.199452	0.186078	0.0472412	0.0816177	0.161158	0.0176627	0.18612	0.0768836	0.132582	0	0.0253651	0.143233	0.0571129	0.0569292	0.14982	0.130338	0.0814933	0.152635	0.106435	0.14664
19	0.0238614	0.135961	0.012748	0.0392141	0.0393987	0.0840947	0.0521199	0.0148708	0.156753	0.138093	0.18842	0.0688293	0.0439314	0.151357	0.0190822	0.159551	0.165262	0.0253651	0	0.170944	0.0919378	0.18367	0.167845	0.0721053	0.122415	0.0334568	0.194272	0.14497
20	0.150545	0.0471085	0.144981	0.190856	0.0290878	0.0599495	0.191763	0.110555	0.072756	0.121704	0.119015	0.0281441	0.0974634	0.123807	0.164444	0.163536	0.144187	0.143233	0.170944	0	0.0265142	0.0504362	0.128479	0.0470173	0.0220558	0.14202	0.145634	0.120204
21	0.963785	0.912755	0.933891	0.985274	0.834421	0.976354	0.957003	0.962585	0.110264	0.0434265	0.0653944	0.171246	0.0526144	0.142796	0.120476	0.150702	0.0119526	0.0571129	0.0919378	0.0265142	0	0.150894	0.0964392	0.0963647	0.181753	0.021805	0.0880743	0.071209
22	0.951437	0.936248	0.885426	0.879892	0.929763	0.841426	0.870659	0.987001	0.173468	0.166828	0.189385	0.133688	0.056657	0.135283	0.113592	0.103802	0.0326867	0.0569292	0.18367	0.0504362	0.150894	0	0.191749	0.19009	0.199471	0.196178	0.0773627	0.13103
23	0.902843	0.976534	0.912775	0.96111	0.87093	0.958728	0.873198	0.82038	0.130372	0.0653468	0.0457122	0.166949	0.188345	0.00408091	0.0708026	0.0830918	0.093332	0.14982	0.167845	0.128479	0.0964392	0.191749	0	0.00653666	0.139588	0.0562213	0.0778553	0.0912266
24	0.943589	0.842888	0.951737	0.945358	0.856599	0.859038	0.892143	0.805092	0.187735	0.144353	0.061364	0.134888	0.060943	0.0740651	0.00585474	0.185697	0.19396	0.130338	0.0721053	0.0470173	0.0963647	0.19009	0.00653666	0	0.0444573	0.170696	0.0968716	0.0849068
25	0.861765	0.995335	0.924876	0.962352	0.86758	0.960874	0.916509	0.911729	0.120179	0.156071	0.194111	0.180662	0.170664	0.148462	0.0617259	0.0217472	0.0561584	0.0814933	0.122415	0.0220558	0.181753	0.199471	0.139588	0.0444573	0	0.187071	0.0932356	0.0660657
26	0.843972	0.885794	0.989953	0.830348	0.915149	0.937937	0.997962	0.934097	0.135524	0.129719	0.156683	0.0325646	0.12427	0.0647563	0.0188867	0.156389	0.0533345	0.152635	0.0334568	0.14202	0.021805	0.196178	0.0562213	0.170696	0.187071	0	0.0171414	0.122084
27	0.833687	0.99423	0.960768	0.802786	0.949395	0.855089	0.871407	0.848833	0.121233	0.0988824	0.0426825	0.123783	0.184308	0.0290008	0.0306678	0.146477	0.0665678	0.106435	0.194272	0.145634	0.0880743	0.0773627	0.0778553	0.0968716	0.0932356	0.0171414	0	0.152721
28	0.918628	0.83857	0.945739	0.891291	0.853545	0.857349	0.882473	0.80255	0.104157	0.109736	0.0432495	0.193239	0.0720062	0.10852	0.0669717	0.0943019	0.180475	0.14664	0.14497	0.120204	0.071209	0.13103	0.0912266	0.0849068	0.0660657	0.122084	0.152721	0

## Sheet: Example 3
Species	Ammophila_arenaria	Anthemis_maritima	Asparagus_acutifolius	Bromus_diandrus	Cakile_maritima	Calystegia_soldanella	Centaurea_sphaerocephala	Chamaesyce_peplis	Clematis_flammula	Crucianella_maritima	Cutandia_maritima	Cyperus_kalli	Daphne_gnidium	Echinophora_spinosa	Elymus_farctus	Eryngium_maritimum	Euphorbia_terracina	Helichrysum_stoechas	Juniperus_oxycedrus	Lagurus_ovatus	Lonicera_implexa	Lophocloa_pubescens	Lotus_cytisoides	Medicago_littoralis	Medicago_marina	Ononis_variegata	Otanthus_maritimus	Pancratium_maritimum	Phillyrea_angustifolia	Pistacia_lentiscus	Plantago_coronopus	Polygonum_maritimum	Prasium_majus	Pseudorlaya_pumila	Pycnocomon_rutifolium	Quercus_ilex	Rubia_peregrina	Salsola_kali	Silene_colorata	Smilax_aspera	Sonchus_bulbosus	Sporobolus_virginicus	Vulpia_fasciculata
Ammophila_arenaria	0	0.637816	0.670422	0.627342	0.728888	0.711216	0.657474	0.748704	0.67043	0.64632	0.571313	0.442035	0.732837	0.714648	0.0765305	0.715936	0.764054	0.633595	0.627384	0.574596	0.707302	0.630655	0.685133	0.758023	0.591134	0.749758	0.648724	0.646359	0.677459	0.638342	0.681904	0.65157	0.697811	0.675723	0.700712	0.68074	0.707024	0.705677	0.749484	0.70049	0.633304	0.408655	0.588417
Anthemis_maritima	0.637816	0	0.684481	0.695214	0.5379	0.541715	0.292552	0.584422	0.546493	0.583837	0.586739	0.602017	0.57996	0.473325	0.627857	0.602349	0.67308	0.564157	0.643901	0.586297	0.572184	0.638053	0.632464	0.681765	0.649487	0.606263	0.48889	0.63852	0.601015	0.641374	0.629055	0.469264	0.596663	0.677503	0.402947	0.740516	0.584854	0.525163	0.607147	0.648627	0.69693	0.626177	0.62964
Asparagus_acutifolius	0.670422	0.684481	0	0.740169	0.723795	0.619475	0.67321	0.675567	0.595049	0.579058	0.728719	0.526083	0.538303	0.709869	0.65844	0.743942	0.755944	0.622914	0.483847	0.744502	0.479808	0.719918	0.689324	0.77498	0.68499	0.714585	0.621676	0.632521	0.551422	0.47176	0.674652	0.555672	0.549005	0.723836	0.624305	0.627151	0.490525	0.676411	0.712093	0.409363	0.755884	0.600107	0.752132
Bromus_diandrus	0.627342	0.695214	0.740169	0	0.527413	0.70763	0.706047	0.552564	0.651858	0.703416	0.360177	0.650354	0.681686	0.756498	0.618759	0.563684	0.428266	0.683532	0.604189	0.374761	0.661081	0.266598	0.646982	0.463022	0.680407	0.544082	0.701718	0.753759	0.647374	0.610432	0.471509	0.65512	0.682335	0.376348	0.656771	0.662791	0.65079	0.563895	0.547314	0.730499	0.6181	0.6153	0.390795
Cakile_maritima	0.728888	0.5379	0.723795	0.527413	0	0.542463	0.615753	0.313543	0.605583	0.630717	0.452922	0.633736	0.692663	0.651583	0.720584	0.666636	0.478445	0.603656	0.688525	0.452729	0.662123	0.451276	0.532449	0.485905	0.693319	0.278054	0.562198	0.603727	0.655918	0.685291	0.359915	0.581496	0.592189	0.503601	0.561035	0.769992	0.669092	0.446484	0.281842	0.744133	0.655508	0.765063	0.511404
Calystegia_soldanella	0.711216	0.541715	0.619475	0.70763	0.542463	0	0.607907	0.450585	0.60629	0.581393	0.6947	0.610148	0.672299	0.564985	0.697969	0.60262	0.658082	0.610986	0.722542	0.699494	0.661472	0.689591	0.560552	0.626688	0.647326	0.472401	0.552615	0.448133	0.694177	0.713786	0.523619	0.448639	0.628612	0.636427	0.485013	0.818774	0.674258	0.627925	0.596717	0.649592	0.558239	0.696147	0.734709
Centaurea_sphaerocephala	0.657474	0.292552	0.67321	0.706047	0.615753	0.607907	0	0.642844	0.477169	0.570295	0.603175	0.606783	0.494024	0.544689	0.646894	0.586149	0.6349	0.492948	0.6644	0.606356	0.57462	0.651939	0.589869	0.638257	0.607326	0.67442	0.558577	0.676226	0.623717	0.659842	0.694848	0.544779	0.611172	0.646277	0.484526	0.756654	0.580797	0.576353	0.568243	0.636229	0.655372	0.614619	0.64286
Chamaesyce_peplis	0.748704	0.584422	0.675567	0.552564	0.313543	0.450585	0.642844	0	0.584699	0.649746	0.536019	0.671234	0.646043	0.697151	0.737952	0.643526	0.48352	0.585319	0.695282	0.548865	0.63707	0.529174	0.542442	0.437007	0.699985	0.161668	0.530806	0.562083	0.667086	0.688331	0.294626	0.500789	0.607872	0.464958	0.533254	0.788677	0.648517	0.459698	0.39786	0.704756	0.633887	0.73517	0.574224
Clematis_flammula	0.67043	0.546493	0.595049	0.651858	0.605583	0.60629	0.477169	0.584699	0	0.674641	0.591707	0.690421	0.401106	0.715014	0.665066	0.590278	0.554623	0.542496	0.547747	0.602002	0.467003	0.637801	0.500746	0.571861	0.622307	0.606585	0.612407	0.629084	0.495577	0.542843	0.635232	0.637916	0.565896	0.585996	0.613062	0.650874	0.473285	0.587491	0.546546	0.55012	0.597113	0.664603	0.624731
Crucianella_maritima	0.64632	0.583837	0.579058	0.703416	0.630717	0.581393	0.570295	0.649746	0.674641	0	0.656345	0.446775	0.633956	0.626425	0.625999	0.681995	0.725545	0.495815	0.726976	0.669272	0.643465	0.650559	0.586047	0.71745	0.565239	0.677278	0.502552	0.61609	0.695043	0.722834	0.71112	0.616347	0.535631	0.747145	0.577303	0.815573	0.635489	0.69422	0.628233	0.609994	0.674901	0.581396	0.685407
Cutandia_maritima	0.571313	0.586739	0.728719	0.360177	0.452922	0.6947	0.603175	0.536019	0.591707	0.656345	0	0.588105	0.717558	0.747477	0.561487	0.653895	0.542909	0.678628	0.64285	0.103328	0.695576	0.255101	0.637216	0.530756	0.715947	0.530469	0.694684	0.742446	0.685067	0.645312	0.452413	0.642384	0.67942	0.440803	0.696134	0.710717	0.694351	0.411849	0.469718	0.764859	0.67273	0.613284	0.160832
Cyperus_kalli	0.442035	0.602017	0.526083	0.650354	0.633736	0.610148	0.606783	0.671234	0.690421	0.446775	0.588105	0	0.67725	0.600354	0.436126	0.669615	0.749525	0.608576	0.638806	0.59104	0.670431	0.58953	0.671941	0.758481	0.651788	0.692863	0.606394	0.568196	0.687834	0.636492	0.629984	0.546436	0.642559	0.678786	0.605043	0.727765	0.681503	0.636822	0.645606	0.645191	0.65187	0.437464	0.62177
Daphne_gnidium	0.732837	0.57996	0.538303	0.681686	0.692663	0.672299	0.494024	0.646043	0.401106	0.633956	0.717558	0.67725	0	0.638642	0.72381	0.60945	0.589453	0.501216	0.481429	0.728939	0.308526	0.666987	0.605112	0.603353	0.557126	0.690198	0.567621	0.684732	0.410557	0.475916	0.713843	0.612985	0.564067	0.621075	0.569984	0.609648	0.318696	0.675438	0.63875	0.4023	0.633881	0.674428	0.74205
Echinophora_spinosa	0.714648	0.473325	0.709869	0.756498	0.651583	0.564985	0.544689	0.697151	0.715014	0.626425	0.747477	0.600354	0.638642	0	0.718838	0.601806	0.752968	0.693933	0.71	0.746285	0.644004	0.70733	0.765287	0.762644	0.634713	0.726427	0.615105	0.608989	0.674844	0.706555	0.723524	0.609386	0.747201	0.72535	0.537048	0.786508	0.665767	0.652453	0.727125	0.594086	0.695336	0.696581	0.776412
Elymus_farctus	0.0765305	0.627857	0.65844	0.618759	0.720584	0.697969	0.646894	0.737952	0.665066	0.625999	0.561487	0.436126	0.72381	0.718838	0	0.716447	0.748556	0.623421	0.630796	0.566433	0.698854	0.619656	0.668255	0.740537	0.576326	0.736045	0.639988	0.641991	0.679694	0.636917	0.674603	0.638157	0.683871	0.667473	0.693946	0.698091	0.698834	0.69649	0.736868	0.69892	0.617318	0.394924	0.583978
Eryngium_maritimum	0.715936	0.602349	0.743942	0.563684	0.666636	0.60262	0.586149	0.643526	0.590278	0.681995	0.653895	0.669615	0.60945	0.601806	0.716447	0	0.591505	0.667382	0.685158	0.656647	0.611434	0.606528	0.65593	0.659854	0.698337	0.680856	0.657525	0.610219	0.650142	0.672059	0.686957	0.641005	0.708465	0.641613	0.532559	0.762827	0.623705	0.672893	0.678632	0.653115	0.666999	0.64726	0.688256
Euphorbia_terracina	0.764054	0.67308	0.755944	0.428266	0.478445	0.658082	0.6349	0.48352	0.554623	0.725545	0.542909	0.749525	0.589453	0.752968	0.748556	0.591505	0	0.616099	0.647909	0.560839	0.604106	0.46473	0.518164	0.301656	0.591852	0.453301	0.693749	0.72083	0.613382	0.635331	0.528854	0.684495	0.640181	0.398379	0.646748	0.760518	0.60871	0.581136	0.371534	0.705648	0.574016	0.747808	0.590132
Helichrysum_stoechas	0.633595	0.564157	0.622914	0.683532	0.603656	0.610986	0.492948	0.585319	0.542496	0.495815	0.678628	0.608576	0.501216	0.693933	0.623421	0.667382	0.616099	0	0.63651	0.688383	0.567165	0.67656	0.332017	0.614935	0.426757	0.608629	0.294003	0.589376	0.59397	0.636556	0.636089	0.543256	0.435869	0.631647	0.492371	0.72517	0.566833	0.69189	0.55159	0.643151	0.634395	0.673106	0.701583
Juniperus_oxycedrus	0.627384	0.643901	0.483847	0.604189	0.688525	0.722542	0.6644	0.695282	0.547747	0.726976	0.64285	0.638806	0.481429	0.71	0.630796	0.685158	0.647909	0.63651	0	0.655243	0.328014	0.586943	0.664675	0.670155	0.620173	0.691296	0.661349	0.766948	0.269358	0.0758168	0.634976	0.580866	0.502783	0.589362	0.662386	0.326845	0.337787	0.690025	0.687165	0.470222	0.695614	0.692948	0.662739
Lagurus_ovatus	0.574596	0.586297	0.744502	0.374761	0.452729	0.699494	0.606356	0.548865	0.602002	0.669272	0.103328	0.59104	0.728939	0.746285	0.566433	0.656647	0.560839	0.688383	0.655243	0	0.707799	0.287151	0.648841	0.547247	0.730445	0.540512	0.698081	0.746396	0.69423	0.660545	0.457871	0.64974	0.687846	0.447235	0.698812	0.716166	0.707656	0.418861	0.483074	0.771907	0.673457	0.620668	0.250673
Lonicera_implexa	0.707302	0.572184	0.479808	0.661081	0.662123	0.661472	0.57462	0.63707	0.467003	0.643465	0.695576	0.670431	0.308526	0.644004	0.698854	0.611434	0.604106	0.567165	0.328014	0.707799	0	0.641023	0.622723	0.627763	0.582003	0.655656	0.578775	0.693183	0.190228	0.314731	0.685024	0.602523	0.436765	0.64245	0.580912	0.508507	0.102039	0.682883	0.653138	0.316865	0.66539	0.697522	0.723998
Lophocloa_pubescens	0.630655	0.638053	0.719918	0.266598	0.451276	0.689591	0.651939	0.529174	0.637801	0.650559	0.255101	0.58953	0.666987	0.70733	0.619656	0.606528	0.46473	0.67656	0.586943	0.287151	0.641023	0	0.627548	0.457783	0.665262	0.520355	0.695718	0.740063	0.633806	0.586238	0.450475	0.637282	0.67267	0.36382	0.697528	0.670992	0.64005	0.473425	0.457325	0.71966	0.62797	0.66633	0.299696
Lotus_cytisoides	0.685133	0.632464	0.689324	0.646982	0.532449	0.560552	0.589869	0.542442	0.500746	0.586047	0.637216	0.671941	0.605112	0.765287	0.668255	0.65593	0.518164	0.332017	0.664675	0.648841	0.622723	0.627548	0	0.535371	0.474863	0.518068	0.463616	0.576118	0.628882	0.653973	0.575563	0.599669	0.469663	0.577289	0.600702	0.774676	0.627644	0.67544	0.449299	0.72492	0.579268	0.761094	0.677974
Medicago_littoralis	0.758023	0.681765	0.77498	0.463022	0.485905	0.626688	0.638257	0.437007	0.571861	0.71745	0.530756	0.758481	0.603353	0.762644	0.740537	0.659854	0.301656	0.614935	0.670155	0.547247	0.627763	0.457783	0.535371	0	0.602873	0.399854	0.69427	0.739823	0.633933	0.66482	0.486588	0.653279	0.641665	0.311172	0.696494	0.756015	0.613968	0.612363	0.405922	0.719594	0.469464	0.775847	0.571364
Medicago_marina	0.591134	0.649487	0.68499	0.680407	0.693319	0.647326	0.607326	0.699985	0.622307	0.565239	0.715947	0.651788	0.557126	0.634713	0.576326	0.698337	0.591852	0.426757	0.620173	0.730445	0.582003	0.665262	0.474863	0.602873	0	0.690971	0.540045	0.65624	0.577108	0.613956	0.713384	0.674817	0.569731	0.619344	0.669225	0.727653	0.590061	0.762434	0.64013	0.593196	0.526842	0.697173	0.735489
Ononis_variegata	0.749758	0.606263	0.714585	0.544082	0.278054	0.472401	0.67442	0.161668	0.606585	0.677278	0.530469	0.692863	0.690198	0.726427	0.736045	0.680856	0.453301	0.608629	0.691296	0.540512	0.655656	0.520355	0.518068	0.399854	0.690971	0	0.574731	0.609715	0.660677	0.681588	0.274281	0.522109	0.585931	0.451525	0.57605	0.79231	0.663941	0.510251	0.365963	0.747317	0.61741	0.777933	0.582439
Otanthus_maritimus	0.648724	0.48889	0.621676	0.701718	0.562198	0.552615	0.558577	0.530806	0.612407	0.502552	0.694684	0.606394	0.567621	0.615105	0.639988	0.657525	0.693749	0.294003	0.661349	0.698081	0.578775	0.695718	0.463616	0.69427	0.540045	0.574731	0	0.50963	0.62142	0.6619	0.59851	0.478462	0.478131	0.69226	0.393166	0.745882	0.585363	0.632738	0.631096	0.637703	0.707355	0.663	0.72222
Pancratium_maritimum	0.646359	0.63852	0.632521	0.753759	0.603727	0.448133	0.676226	0.562083	0.629084	0.61609	0.742446	0.568196	0.684732	0.608989	0.641991	0.610219	0.72083	0.589376	0.766948	0.746396	0.693183	0.740063	0.576118	0.739823	0.65624	0.609715	0.50963	0	0.742446	0.755157	0.632516	0.615723	0.692675	0.72873	0.571805	0.849619	0.705364	0.637822	0.660128	0.648372	0.631657	0.651191	0.777632
Phillyrea_angustifolia	0.677459	0.601015	0.551422	0.647374	0.655918	0.694177	0.623717	0.667086	0.495577	0.695043	0.685067	0.687834	0.410557	0.674844	0.679694	0.650142	0.613382	0.59397	0.269358	0.69423	0.190228	0.633806	0.628882	0.633933	0.577108	0.660677	0.62142	0.742446	0	0.278787	0.678557	0.635109	0.43218	0.6346	0.622135	0.430368	0.202388	0.730798	0.656987	0.396986	0.657763	0.737272	0.707414
Pistacia_lentiscus	0.638342	0.641374	0.47176	0.610432	0.685291	0.713786	0.659842	0.688331	0.542843	0.722834	0.645312	0.636492	0.475916	0.706555	0.636917	0.672059	0.635331	0.636556	0.0758168	0.660545	0.314731	0.586238	0.653973	0.66482	0.613956	0.681588	0.6619	0.755157	0.278787	0	0.630204	0.57219	0.49632	0.587257	0.662891	0.382833	0.334598	0.680673	0.677131	0.470294	0.698805	0.698119	0.669141
Plantago_coronopus	0.681904	0.629055	0.674652	0.471509	0.359915	0.523619	0.694848	0.294626	0.635232	0.71112	0.452413	0.629984	0.713843	0.723524	0.674603	0.686957	0.528854	0.636089	0.634976	0.457871	0.685024	0.450475	0.575563	0.486588	0.713384	0.274281	0.59851	0.632516	0.678557	0.630204	0	0.458921	0.632218	0.359188	0.598221	0.726434	0.697221	0.441958	0.447046	0.76049	0.646668	0.723154	0.500842
Polygonum_maritimum	0.65157	0.469264	0.555672	0.65512	0.581496	0.448639	0.544779	0.500789	0.637916	0.616347	0.642384	0.546436	0.612985	0.609386	0.638157	0.641005	0.684495	0.543256	0.580866	0.64974	0.602523	0.637282	0.599669	0.653279	0.674817	0.522109	0.478462	0.615723	0.635109	0.57219	0.458921	0	0.566394	0.582781	0.399407	0.70192	0.614062	0.578186	0.630095	0.677039	0.681213	0.635246	0.679563
Prasium_majus	0.697811	0.596663	0.549005	0.682335	0.592189	0.628612	0.611172	0.607872	0.565896	0.535631	0.67942	0.642559	0.564067	0.747201	0.683871	0.708465	0.640181	0.435869	0.502783	0.687846	0.436765	0.67267	0.469663	0.641665	0.569731	0.585931	0.478131	0.692675	0.43218	0.49632	0.632218	0.566394	0	0.676642	0.555306	0.626977	0.427598	0.729876	0.586781	0.572503	0.678388	0.733565	0.716375
Pseudorlaya_pumila	0.675723	0.677503	0.723836	0.376348	0.503601	0.636427	0.646277	0.464958	0.585996	0.747145	0.440803	0.678786	0.621075	0.72535	0.667473	0.641613	0.398379	0.631647	0.589362	0.447235	0.64245	0.36382	0.577289	0.311172	0.619344	0.451525	0.69226	0.72873	0.6346	0.587257	0.359188	0.582781	0.676642	0	0.69194	0.675216	0.648315	0.519102	0.453328	0.719987	0.521885	0.714074	0.484603
Pycnocomon_rutifolium	0.700712	0.402947	0.624305	0.656771	0.561035	0.485013	0.484526	0.533254	0.613062	0.577303	0.696134	0.605043	0.569984	0.537048	0.693946	0.532559	0.646748	0.492371	0.662386	0.698812	0.580912	0.697528	0.600702	0.696494	0.669225	0.57605	0.393166	0.571805	0.622135	0.662891	0.598221	0.399407	0.555306	0.69194	0	0.745095	0.587977	0.6318	0.63243	0.638481	0.708145	0.608043	0.724089
Quercus_ilex	0.68074	0.740516	0.627151	0.662791	0.769992	0.818774	0.756654	0.788677	0.650874	0.815573	0.710717	0.727765	0.609648	0.786508	0.698091	0.762827	0.760518	0.72517	0.326845	0.716166	0.508507	0.670992	0.774676	0.756015	0.727653	0.79231	0.745882	0.849619	0.430368	0.382833	0.726434	0.70192	0.626977	0.675216	0.745095	0	0.491369	0.792307	0.789505	0.582369	0.756978	0.756617	0.714232
Rubia_peregrina	0.707024	0.584854	0.490525	0.65079	0.669092	0.674258	0.580797	0.648517	0.473285	0.635489	0.694351	0.681503	0.318696	0.665767	0.698834	0.623705	0.60871	0.566833	0.337787	0.707656	0.102039	0.64005	0.627644	0.613968	0.590061	0.663941	0.585363	0.705364	0.202388	0.334598	0.697221	0.614062	0.427598	0.648315	0.587977	0.491369	0	0.700878	0.662653	0.321736	0.651151	0.694681	0.720025
Salsola_kali	0.705677	0.525163	0.676411	0.563895	0.446484	0.627925	0.576353	0.459698	0.587491	0.69422	0.411849	0.636822	0.675438	0.652453	0.69649	0.672893	0.581136	0.69189	0.690025	0.418861	0.682883	0.473425	0.67544	0.612363	0.762434	0.510251	0.632738	0.637822	0.730798	0.680673	0.441958	0.578186	0.729876	0.519102	0.6318	0.792307	0.700878	0	0.509142	0.727038	0.756898	0.655566	0.477528
Silene_colorata	0.749484	0.607147	0.712093	0.547314	0.281842	0.596717	0.568243	0.39786	0.546546	0.628233	0.469718	0.645606	0.63875	0.727125	0.736868	0.678632	0.371534	0.55159	0.687165	0.483074	0.653138	0.457325	0.449299	0.405922	0.64013	0.365963	0.631096	0.660128	0.656987	0.677131	0.447046	0.630095	0.586781	0.453328	0.63243	0.789505	0.662653	0.509142	0	0.744937	0.623079	0.77943	0.525229
Smilax_aspera	0.70049	0.648627	0.409363	0.730499	0.744133	0.649592	0.636229	0.704756	0.55012	0.609994	0.764859	0.645191	0.4023	0.594086	0.69892	0.653115	0.705648	0.643151	0.470222	0.771907	0.316865	0.71966	0.72492	0.719594	0.593196	0.747317	0.637703	0.648372	0.396986	0.470294	0.76049	0.677039	0.572503	0.719987	0.638481	0.582369	0.321736	0.727038	0.744937	0	0.667587	0.648445	0.788939
Sonchus_bulbosus	0.633304	0.69693	0.755884	0.6181	0.655508	0.558239	0.655372	0.633887	0.597113	0.674901	0.67273	0.65187	0.633881	0.695336	0.617318	0.666999	0.574016	0.634395	0.695614	0.673457	0.66539	0.62797	0.579268	0.469464	0.526842	0.61741	0.707355	0.631657	0.657763	0.698805	0.646668	0.681213	0.678388	0.521885	0.708145	0.756978	0.651151	0.756898	0.623079	0.667587	0	0.667442	0.705061
Sporobolus_virginicus	0.408655	0.626177	0.600107	0.6153	0.765063	0.696147	0.614619	0.73517	0.664603	0.581396	0.613284	0.437464	0.674428	0.696581	0.394924	0.64726	0.747808	0.673106	0.692948	0.620668	0.697522	0.66633	0.761094	0.775847	0.697173	0.777933	0.663	0.651191	0.737272	0.698119	0.723154	0.635246	0.733565	0.714074	0.608043	0.756617	0.694681	0.655566	0.77943	0.648445	0.667442	0	0.631019
Vulpia_fasciculata	0.588417	0.62964	0.752132	0.390795	0.511404	0.734709	0.64286	0.574224	0.624731	0.685407	0.160832	0.62177	0.74205	0.776412	0.583978	0.688256	0.590132	0.701583	0.662739	0.250673	0.723998	0.299696	0.677974	0.571364	0.735489	0.582439	0.72222	0.777632	0.707414	0.669141	0.500842	0.679563	0.716375	0.484603	0.724089	0.714232	0.720025	0.477528	0.525229	0.788939	0.705061	0.631019	0
